# Supplementary material for: Single-Crystal NMR for 17O in Alanine Enantiomers
Source: ACS Phys Chem Au. 2025 Nov 12;6(1):13–28. doi: 10.1021/acsphyschemau.5c00061 (PMC12856672; doi:10.1021/acsphyschemau.5c00061)
Supplement: Supplementary file 2 [file pg5c00061_si_002.xlsx]

## Sheet: L-alanine_X_rot
				L-Alanine
X Rotation
Angle	Frequency																		Larmor Frequency O17	81.356
(degree)	(ppm)								kHz
	Peak1	Peak2	Peak3	Peak4	Peak5	Peak6	Peak7	Peak8	Peak1	Peak2	Peak3	Peak4	Peak5	Peak6	Peak7	Peak8
-10	83.6	93.53	104.64	302.02	325.8	411.56	438.4		6.80136	7.60923	8.51309	24.5711	26.5058	33.4829	35.6665	0
0	98.3	107.79	112.61	265.05	413.92				7.99729	8.76936	9.1615	21.5634	33.6749	0	0	0
15	115.15	121.41	135.07	141.34	185.64	214.88	297.49	335.81	9.36814	9.87743	10.9888	11.4989	15.1029	17.4818	24.2026	27.3202
30	61.2	80.73	136.55	155.81	169.81	219.65	267.14	300.72	4.97899	6.56787	11.1092	12.6761	13.8151	17.8698	21.7334	24.4654
45	77.62	91.12	149.57	185.31	183.37	271.23	293.45		6.31485	7.41316	12.1684	15.0761	14.9182	22.0662	23.8739	0
60	114.86	135.91	165.89	189.91	209.88	217.25	257.06	322.04	9.34455	11.0571	13.4961	15.4503	17.075	17.6746	20.9134	26.1999
75	156.69	164.68	185.41	357.07	369.94				12.7477	13.3977	15.0842	29.0498	30.0968	0	0	0
90	126.63	145.34	175.7	188.49	199.14	305.14	365.82		10.3021	11.8243	14.2942	15.3348	16.2012	24.825	29.7617	0
105	85.83	89.22	160.05	173.43	217.95	256.26	286.26	293.58	6.98279	7.25858	13.021	14.1096	17.7315	20.8483	23.289	23.8845
120	67.78	110.26	123.76	139.61	220.96	344.27			5.51431	8.97031	10.0686	11.3581	17.9764	28.0084	0	0
135	103.92	114.87	148.34	289	300.64	326.7			8.45452	9.34536	12.0683	23.5119	24.4589	26.579	0	0
150	82.35	97.35	165.25	183.27	211.51	302.83	427.45		6.69967	7.92001	13.4441	14.9101	17.2076	24.637	34.7756	0
165	80.35	86.78	91.84	98.26	342.18	357.42	408.91	425.23	6.53695	7.06007	7.47174	7.99404	27.8384	29.0783	33.2673	34.595
180	95.68	103.31	108.24	122.77			403.08	421.91	7.78414	8.40489	8.80597	9.98808	0	0	32.793	34.3249
195	112.73	126.24	132.11	156.58	172.11	203.2	303.42	327.78	9.17126	10.2704	10.7479	12.7387	14.0022	16.5315	24.685	26.6669

## Sheet: L-alanine_Y_rot
					L-Alanine
	Y Rotation																	Larmor frequency for 17O	81.356	MHz
Angle (degree)	Frequency
	ppm								kHz
	Peak1	Peak2	Peak3	Peak4	Peak5	Peak6	Peak7	Peak8	Peak1	Peak2	Peak3	Peak4	Peak5	Peak6	Peak7	Peak8
-15	90.08	111.3	174.97	206.12	221.19	278.73	405.94		7.32855	9.05492	14.2349	16.7691	17.9951	22.6764	33.0257	0
0	97.14	105.75	115.07	130.19	237.66	255.69	400.65	419.88	7.90292	8.6034	9.36163	10.5917	19.3351	20.8019	32.5953	34.1598
15	89.05	96.37	163.88	195.2	213.27	234.16	309.6	403.31	7.24475	7.84028	13.3326	15.8807	17.3508	19.0503	25.1878	32.8117
30	103.61	113.53	148.55	164.56	177.06	314.08	325.73	333.55	8.4293	9.23635	12.0854	13.3879	14.4049	25.5523	26.5001	27.1363
45	97.5	134	152.88	168.89	216.52	237.06	355.16	408.12	7.93221	10.9017	12.4377	13.7402	17.6152	19.2863	28.8944	33.203
60	153.32	164.73	206.46	243.1	262.94	291.3	367.86		12.4735	13.4018	16.7968	19.7776	21.3917	23.699	29.9276	0
75	210.36	219.42	224.57	253.03	262.96	267.61	366.01	415.42	17.114	17.8511	18.2701	20.5855	21.3934	21.7717	29.7771	33.7969
90	206.16						319.76	432.65	16.7724	0	0	0	0	0	26.0144	35.1987
105	229.11	264.08	279.08	298.7			335.5	376.3	18.6395	21.4845	22.7048	24.301	0	0	27.2949	30.6143
120	204.04	209.34	228.15			276.77	287.5	316.9	16.5999	17.0311	18.5614	0	0	22.5169	23.3898	25.7817
135	117.88	122.1	201.3	209.62	290.87	295.81	307.22		9.59025	9.93357	16.377	17.0538	23.664	24.0659	24.9942	0
150	124.93	144.7	185.27	216.85	259.97	275.1	280.58	306.2	10.1638	11.7722	15.0728	17.642	21.1501	22.381	22.8269	24.9112
165	92.43	114.9	186.55	203.14	284.52	310.08		414.41	7.51974	9.3478	15.177	16.5267	23.1474	25.2269	0	33.7147
180	92.81	99.94	109.62	123.29	253.94	270.9	404.42	426.89	7.55065	8.13072	8.91824	10.0304	20.6595	22.0393	32.902	34.7301
195.5	88.42	96.08	163.77	195.56	214.05	235.18	309.96	404.29	7.1935	7.81668	13.3237	15.91	17.4143	19.1333	25.2171	32.8914

## Sheet: L-alanine_Z_rot
				L-Alanine
Z Rotation																		Larmor Frequency O17	81.356
Angle	Frequency
degree	ppm								kHz
	Peak1	Peak2	Peak3	Peak4	Peak5	Peak6	Peak7	Peak8	Peak1	Peak2	Peak3	Peak4	Peak5	Peak6	Peak7	Peak8
-15	203.44					338.39	414.51	419.92	16.5511	0	0	0	0	27.5301	33.7229	34.163
0	196.34	200.34	209.68	221.19	256.01		438.72	467.04	15.9734	16.2989	17.0587	17.9951	20.8279	0	35.6925	37.9965
15	183.57	189.82	207.95	231.13			417.44	496.82	14.9345	15.443	16.918	18.8038	0	0	33.9612	40.4193
30	135.25	147.78	184.37	192.64	224.99		358.47	424.28	11.0034	12.0228	14.9996	15.6724	18.3043	0	29.1637	34.5177
45	123.13	143.63	170.33	189.56	200.75		280.8	344.15	10.0174	11.6852	13.8574	15.4218	16.3322	0	22.8448	27.9987
60	146.61	159.03	172.42	178.59	200.75	207.79		256.71	11.9276	12.938	14.0274	14.5294	16.3322	16.905	0	20.8849
75	150.84	159.25	170.05	184.26	201.34	208.04		246.97	12.2717	12.9559	13.8346	14.9907	16.3802	16.9253	0	20.0925
90	123.55	144.94	168.64	190.68	198.12	205.21	274.14	336.43	10.0515	11.7917	13.7199	15.513	16.1183	16.6951	22.3029	27.3706
105	133.62	146.53	184.22	191.27	196.77	224.56	353.58	420	10.8708	11.9211	14.9874	15.561	16.0084	18.2693	28.7659	34.1695
120	182.87	189.33	207.82	231.6			415.93	468.98	14.8776	15.4031	16.9074	18.842	0	0	33.8384	38.1543
135	196.39	199.99	209.5	220.95	259.99		437.83	465.43	15.9775	16.2704	17.0441	17.9756	21.1517	0	35.6201	37.8655
150	206.77					342.58	410.32	415.48	16.822	0	0	0	0	27.8709	33.382	33.8018
165	207.34	212.11			337.76	343.55	406.41	417.33	16.8684	17.2564	0	0	27.4788	27.9499	33.0639	33.9523
180	199.18	211.8	228.24	258.46			429.15	462.88	16.2045	17.2312	18.5687	21.0273	0	0	34.9139	37.6581
195	182.41	187.78	196.47	209.49		241.55	407.16	464.74	14.8401	15.277	15.984	17.0433	0	19.6515	33.1249	37.8094

## Sheet: D-alanine_X_rot
				D-Alanine
X Rotation																			Larmor Frequency O17	81.356
Angle	Frequency
degree	ppm								kHz
	Peak1	Peak2	Peak3	Peak4	Peak5	Peak6	Peak7	Peak8	Peak1	Peak2	Peak3	Peak4	Peak5	Peak6	Peak7	Peak8
-5	123.42	130.51	142.45	150.81	178.94		368.81	373.89	10.041	10.6178	11.5892	12.2693	14.5578	0	30.0049	30.4182
0	142.23				167.65			340.07	11.5713	0	0	0	13.6393	0	0	27.6667
10	76.21		167.02	178.09	206.58	218.53	243.81	249.6	6.20014	0	13.5881	14.4887	16.8065	17.7787	19.8354	20.3065
20	62.66	69.61	162.48	177.02		200.37	230.76	253.62	5.09777	5.66319	13.2187	14.4016	0	16.3013	18.7737	20.6335
30	96.36	115.71	121.92	139.52	173.6	199.6	234.89	258.84	7.83946	9.4137	9.91892	11.3508	14.1234	16.2387	19.1097	21.0582
40	128.39		153.66	164.5	182.42		220.22	234.76	10.4453	0	12.5012	13.3831	14.841	0	17.9162	19.0991
50	158.43	163.91				198.18		245.84	12.8892	13.3351	0	0	0	16.1231	0	20.0006
60	158.57	163.74	169.53	175.21	200.4	213	250.68	265.6	12.9006	13.3212	13.7923	14.2544	16.3037	17.3288	20.3943	21.6082
70	158.46	161.89	175.31	181.15	191.16	210.3	243.83	267.42	12.8917	13.1707	14.2625	14.7376	15.552	17.1092	19.837	21.7562
80	150.47	160.12	171.53	183.97	196.01	204.08	211.03	242.51	12.2416	13.0267	13.955	14.9671	15.9466	16.6031	17.1686	19.7296
90	118.3	130.75	156.13	164.55	181.12	198.05	222.55	250.49	9.62441	10.6373	12.7021	13.3871	14.7352	16.1126	18.1058	20.3789
100	79.41	111.78	122.44	154.81	167.52	221.01	225.42	275.89	6.46048	9.09397	9.96123	12.5947	13.6288	17.9805	18.3393	22.4453
110	62.44	73.07	160.51	173.17	206.93	203.53	224.98	272.51	5.07987	5.94468	13.0585	14.0884	16.835	16.5584	18.3035	22.1703
120	88.53	97.01	140.8	171.39	201.9	236.63	258.49	290.56	7.20245	7.89235	11.4549	13.9436	16.4258	19.2513	21.0297	23.6388
130	114.67			129.88		157.93		181.71	9.32909	0	0	10.5665	0	12.8486	0	14.7832
140	90.35	94.22			110.5			122.93	7.35051	7.66536	0	0	8.98984	0	0	10.0011
150	79.03							86.37	6.42956	0	0	0	0	0	0	7.02672
160	81.66							88.24	6.64353	0	0	0	0	0	0	7.17885
170	104.62							116.38	8.51146	0	0	0	0	0	0	9.46821
180	133.82			146.04		156.85		170.76	10.8871	0	0	11.8812	0	12.7607	0	13.8924
190	77.65	158.64	186	196	226.08	243.54		257.71	6.31729	12.9063	15.1322	15.9458	18.393	19.8134	0	20.9663

## Sheet: D-alanine_Y_rot
				D-Alanine
Y Rotation																		Larmor Frequency O17	81.356
Angle	Frequency
degree	ppm								kHz
	Peak1	Peak2	Peak3	Peak4	Peak5	Peak6	Peak7	Peak8	Peak1	Peak2	Peak3	Peak4	Peak5	Peak6	Peak7	Peak8
-5	103.63		122.86	145	195.42	225.44	282.62	323.98	8.43092	0	9.9954	11.7966	15.8986	18.3409	22.9928	26.3577
0	112.64	122.83	137.65	165.04		196.9	306.13	321.66	9.16394	9.99296	11.1987	13.427	0	16.019	24.9055	26.169
10	116.56		132.81		198.51	226.65	289.28	339.27	9.48286	0	10.8049	0	16.15	18.4393	23.5347	27.6017
20	101.65	110.95	149.54	223.54	280.27	291.28	332.87		8.26984	9.02645	12.166	18.1863	22.8016	23.6974	27.081	0
30	100.47	112.03	145.82		295.37		339.47	353.06	8.17384	9.11431	11.8633	0	24.0301	0	27.6179	28.7235
40	105	124.11	142.3	152.19	198.32	252.34	357.66	396.35	8.54238	10.0971	11.577	12.3816	16.1345	20.5294	29.0978	32.2455
50	107.2	147.66	174.6	202.02	229.29	243.82	342.93	397.02	8.72136	12.013	14.2048	16.4355	18.6541	19.8362	27.8994	32.3
60	161.65	178.04	240.08		262.53	303.891	358.84		13.1512	14.4846	19.5319	0	21.3584	24.7234	29.1938	0
70	236.92		251.65	259.39	277.35		300.24	309.53	19.2749	0	20.4732	21.1029	22.5641	0	24.4263	25.1821
80	225.33		239.41	245.96	311.8	322.13	339.93	353.92	18.3319	0	19.4774	20.0103	25.3668	26.2072	27.6553	28.7935
90	207.52		211.88	216.75	350.11	361.21	381.23	398.8	16.883	0	17.2377	17.6339	28.4835	29.3866	31.0153	32.4448
100.1	203.39	207.42		213.98	329.01	336.93	407.81	422.06	16.547	16.8749	0	17.4086	26.7669	27.4113	33.1778	34.3371
110	215.57		221.47	255.88	270.71	283.97	371.46	415.5	17.5379	0	18.0179	20.8174	22.0239	23.1027	30.2205	33.8034
120	204.61		210.78	236.84	253.31	310.81	321.19	362.27	16.6463	0	17.1482	19.2684	20.6083	25.2863	26.1307	29.4728
130	132.97	148.2	192.4	235.84	256.6	279.25	306.74	381.48	10.8179	12.057	15.6529	19.187	20.8759	22.7187	24.9551	31.0357
140	94.91	117.74	161.99	192.32	210.64	234.59	349.16	414.11	7.7215	9.57886	13.1789	15.6464	17.1368	19.0853	28.4063	33.6903
150	106.68	112.86	127.9	168.38	249.98		362.16	398.4	8.67906	9.18184	10.4054	13.6987	20.3374	0	29.4639	32.4122
160	93.43	108.48	123.26	127.3	162.98	290.14	334.08	337.96	7.60109	8.8255	10.0279	10.3566	13.2594	23.6046	27.1794	27.4951
170	98.19	109.72	115.61	133.34	249.03		270.82	327.79	7.98835	8.92638	9.40557	10.848	20.2601	0	22.0328	26.6677
180	123.91	130.47	154.48	164.42	193.44		314.31	336.36	10.0808	10.6145	12.5679	13.3766	15.7375	0	25.571	27.3649
190	113.93	123.57	129.01	150.72	188.64	215.34	351.7		9.26889	10.0532	10.4957	12.262	15.347	17.5192	28.6129	0

## Sheet: D-alanine-Z_rot
				D-Alanine
Z Rotation																			Larmor Frequency O17	81.356
Angle	Frequency
degree	ppm								kHz
	Peak1	Peak2	Peak3	Peak4	Peak5	Peak6	Peak7	Peak8	Peak1	Peak2	Peak3	Peak4	Peak5	Peak6	Peak7	Peak8
-5	202.58	209.04		218.94	308.88	314.69	416.41	436.26	16.4811	17.0067	0	17.8121	25.1292	25.6019	33.8775	35.4924
0	207.32			212.33	332.34	337.62	411.25	422.31	16.8667	0	0	17.2743	27.0379	27.4674	33.4577	34.3575
10	207.85							379.07	16.9098	0	0	0	0	0	0	30.8396
20	204.34	210.2		223.92	314.72	325.27	398.12	422.38	16.6243	17.101	0	18.2172	25.6044	26.4627	32.3895	34.3631
30.1	203.14	208.7	218.19	252		261.16	394.45	440.91	16.5267	16.979	17.7511	20.5017	0	21.2469	32.0909	35.8707
40	190.12	196.48	220.2			282.8	368.89	434.79	15.4674	15.9848	17.9146	0	0	23.0075	30.0114	35.3728
50	141.3	150.26	175.81	210.08	239.44	307.44	329.19	402.98	11.4956	12.2246	14.3032	17.0913	19.4799	25.0121	26.7816	32.7848
60	104.94	116.45	167.19	190.32	260.68	284.07	313.97	352.85	8.5375	9.47391	13.6019	15.4837	21.2079	23.1108	25.5433	28.7065
70	88.9	96.9	168.36		239.64		276.45	297.42	7.23255	7.8834	13.6971	0	19.4962	0	22.4909	24.1969
80	91.77	155.35	188.37	197.23	228.85		260.82	278.49	7.46604	12.6387	15.325	16.0458	18.6183	0	21.2193	22.6568
90	107.74	159.97		173.53	216.41		265.33		8.7653	13.0145	0	14.1177	17.6063	0	21.5862	0
100.1	127.69				178.72	185.84	240.12	246.05	10.3883	0	0	0	14.5399	15.1192	19.5352	20.0176
110.1	104.55	157.54	167.67	186.94	210.29	225.05	268.45		8.50577	12.8168	13.641	15.2087	17.1084	18.3092	21.84	0
120	90.11	95.32	157.2	184.32	206.46	246.74	266.89	276.77	7.33099	7.75485	12.7892	14.9955	16.7968	20.0738	21.7131	22.5169
130	92.2	102.1	170.52	172.77	251.61	269.83	297.98	311.02	7.50102	8.30645	13.8728	14.0559	20.47	21.9523	24.2425	25.3033
140	113.14	124.6	169.54	195.01	251.82	299.05	308.47	372	9.20462	10.137	13.7931	15.8652	20.4871	24.3295	25.0959	30.2644
150	154.29	161.67	179.33	212.92	230.49	297.02	345.86	419.12	12.5524	13.1528	14.5896	17.3223	18.7517	24.1644	28.1378	34.0979
160	193.42	212.1		219.28	269.51		383.92	444.55	15.7359	17.2556	0	17.8397	21.9263	0	31.2342	36.1668
170	204.44		214.83	239.45	268.57	277.41	403.79	443.96	16.6324	0	17.4777	19.4807	21.8498	22.569	32.8507	36.1188
180	203.62	208.32		216.09	329.7	337.85	402.83	419.27	16.5657	16.9481	0	17.5802	26.8231	27.4861	32.7726	34.1101
190	206.7						374.57	384.05	16.8163	0	0	0	0	0	30.4735	31.2448
